# Supplementary material for: Feasibility and Acute Toxicity of Hypo-Fractionated Radiotherapy on 0.35T MR-LINAC: The First Prospective Study in Spain
Source: Cancers (Basel). 2024 Apr 26;16(9):1685. doi: 10.3390/cancers16091685 (PMC11083553; doi:10.3390/cancers16091685)
Supplement: Supplementary file 1 [file cancers-16-01685-s001.zip]

Archive with 1 entries (1 files):
- cancers-2954512-supplementary.pdf
